# Supplementary material for: Evaluating the effects of laboratory protocols on eDNA detection probability for an endangered freshwater fish
Source: Ecol Evol. 2016 Mar 17;6(9):2739–50. doi: 10.1002/ece3.2083 (PMC4798829; doi:10.1002/ece3.2083)
Supplement: Supplementary file 1 — Table S1. Concentration of eDNA with no dilution (1), 1 in to dilution (1:10) and 1 in 100 dilution (1:100) for three capture and extraction methods. Table S2. Detection data, qPCR concentration and sequence data for each replicate for three capture and extraction methods. Table S3. Results of generalized linear models (GLM), explaining differences in detection rates as a result of PCR strategy. Table S4. Results of generalized linear models (GLM), with the best model to explain the variation in detection success for cPCR with effects of extraction method, dilution factor, amplicon size and replicate. Table S5. Results of generalized linear models (GLM), with the best model to explain the variation in detection success for qPCR with effects of extraction method, dilution factor, amplicon size and replicate. [file ECE3-6-2739-s001.xlsx]

## Sheet: Table S1
Table S1. Concentration of eDNA with no dilution (1), 1 in to dilution (1:10) and 1 in 100 dilution (1:100) for three capture and extraction methods. Expected concentration is determined by estimating the concentration for 1:10 and 1:100 from the undiluted sample.
Capture and extraction method	Actual Concentration (ng/ul)			Expected Concentration (ng/ul)
	1	1:10	1:100	1	1:10	1:100
Filtration and DNeasy	9.1	1.3	0.081	9.1	0.91	0.091
	12.4	0.174	0.0285	12.4	1.24	0.124
	20	0.383	0.102	20	2	0.2
Filtration and PCI	9.15	1.91	0.155	9.15	0.915	0.0915
	3.48	0.103	0.048	3.48	0.348	0.0348
	13.7	0.271	0.112	13.7	1.37	0.137
Precipitaion and DNeasy	2.42	0.0335	0	2.42	0.242	0.0242
	1.63	0	0	1.63	0.163	0.0163
	2.66	0	0	2.66	0.266	0.0266

## Sheet: Table S2
Table S2 Detection data, qPCR concentration and seqeunce data for each replicate for three capture and extraction methods. For Detection 1= detection and 0=non-detection.
Method	Dilution	Amplicon	Replicate	PCR method	Detection	Concentration (ng/ul)
Filtration and DNeasy	100	12S_large	1	qPCR	1	0.0068
Filtration and DNeasy	100	12S_large	1	qPCR	1	0.00726
Filtration and DNeasy	100	12S_large	1	qPCR	1	0.00653
Filtration and DNeasy	100	12S_large	1	qPCR	1	0.00688
Filtration and DNeasy	100	12S_large	1	qPCR	1	0.00678
Filtration and DNeasy	100	12S_large	1	qPCR	1	0.00551
Filtration and DNeasy	100	12S_large	2	qPCR	1	0.00524
Filtration and DNeasy	100	12S_large	2	qPCR	1	0.00563
Filtration and DNeasy	100	12S_large	2	qPCR	1	0.0064
Filtration and DNeasy	100	12S_large	2	qPCR	1	0.00543
Filtration and DNeasy	100	12S_large	2	qPCR	1	0.0076
Filtration and DNeasy	100	12S_large	2	qPCR	1	0.0056
Filtration and DNeasy	100	12S_large	3	qPCR	1	0.00642
Filtration and DNeasy	100	12S_large	3	qPCR	1	0.0079
Filtration and DNeasy	100	12S_large	3	qPCR	1	0.008
Filtration and DNeasy	100	12S_large	3	qPCR	1	0.00876
Filtration and DNeasy	100	12S_large	3	qPCR	1	0.0089
Filtration and DNeasy	100	12S_large	3	qPCR	0
Filtration and DNeasy	10	12S_large	1	qPCR	1	0.00705
Filtration and DNeasy	10	12S_large	1	qPCR	1	0.00787
Filtration and DNeasy	10	12S_large	1	qPCR	1	0.00845
Filtration and DNeasy	10	12S_large	1	qPCR	1	0.00818
Filtration and DNeasy	10	12S_large	1	qPCR	1	0.0081
Filtration and DNeasy	10	12S_large	1	qPCR	1	0.0084
Filtration and DNeasy	10	12S_large	2	qPCR	1	0.00784
Filtration and DNeasy	10	12S_large	2	qPCR	1	0.00655
Filtration and DNeasy	10	12S_large	2	qPCR	1	0.00828
Filtration and DNeasy	10	12S_large	2	qPCR	1	0.00723
Filtration and DNeasy	10	12S_large	2	qPCR	1	0.00721
Filtration and DNeasy	10	12S_large	2	qPCR	1	0.0071
Filtration and DNeasy	10	12S_large	3	qPCR	1	0.00822
Filtration and DNeasy	10	12S_large	3	qPCR	1	0.00778
Filtration and DNeasy	10	12S_large	3	qPCR	1	0.00745
Filtration and DNeasy	10	12S_large	3	qPCR	1	0.00833
Filtration and DNeasy	10	12S_large	3	qPCR	1	0.00845
Filtration and DNeasy	10	12S_large	3	qPCR	1	0.00848
Filtration and DNeasy	1	12S_large	1	qPCR	1	0.0326
Filtration and DNeasy	1	12S_large	1	qPCR	1	0.0421
Filtration and DNeasy	1	12S_large	1	qPCR	1	0.0384
Filtration and DNeasy	1	12S_large	1	qPCR	1	0.0341
Filtration and DNeasy	1	12S_large	1	qPCR	1	0.0411
Filtration and DNeasy	1	12S_large	1	qPCR	1	0.0284
Filtration and DNeasy	1	12S_large	2	qPCR	1	0.0394
Filtration and DNeasy	1	12S_large	2	qPCR	1	0.0395
Filtration and DNeasy	1	12S_large	2	qPCR	1	0.0468
Filtration and DNeasy	1	12S_large	2	qPCR	1	0.0354
Filtration and DNeasy	1	12S_large	2	qPCR	1	0.0244
Filtration and DNeasy	1	12S_large	2	qPCR	1	0.0333
Filtration and DNeasy	1	12S_large	3	qPCR	1	0.021
Filtration and DNeasy	1	12S_large	3	qPCR	1	0.0284
Filtration and DNeasy	1	12S_large	3	qPCR	1	0.0326
Filtration and DNeasy	1	12S_large	3	qPCR	1	0.0242
Filtration and DNeasy	1	12S_large	3	qPCR	1	0.0351
Filtration and DNeasy	1	12S_large	3	qPCR	1	0.0463
Filtration and DNeasy	100	18S	1	qPCR	0
Filtration and DNeasy	100	18S	1	qPCR	1	0.00562
Filtration and DNeasy	100	18S	1	qPCR	1	0.00422
Filtration and DNeasy	100	18S	1	qPCR	1	0.00448
Filtration and DNeasy	100	18S	1	qPCR	1	0.00567
Filtration and DNeasy	100	18S	1	qPCR	1	0.00429
Filtration and DNeasy	100	18S	2	qPCR	1	0.00377
Filtration and DNeasy	100	18S	2	qPCR	1	0.00433
Filtration and DNeasy	100	18S	2	qPCR	1	0.00332
Filtration and DNeasy	100	18S	2	qPCR	1	0.00319
Filtration and DNeasy	100	18S	2	qPCR	1	0.00307
Filtration and DNeasy	100	18S	2	qPCR	1	0.00306
Filtration and DNeasy	100	18S	3	qPCR	1	0.00487
Filtration and DNeasy	100	18S	3	qPCR	1	0.00253
Filtration and DNeasy	100	18S	3	qPCR	1	0.00353
Filtration and DNeasy	100	18S	3	qPCR	1	0.00484
Filtration and DNeasy	100	18S	3	qPCR	1	0.00386
Filtration and DNeasy	100	18S	3	qPCR	1	0.00366
Filtration and DNeasy	10	18S	1	qPCR	1	0.00824
Filtration and DNeasy	10	18S	1	qPCR	1	0.00876
Filtration and DNeasy	10	18S	1	qPCR	1	0.00867
Filtration and DNeasy	10	18S	1	qPCR	1	0.0089
Filtration and DNeasy	10	18S	1	qPCR	1	0.00788
Filtration and DNeasy	10	18S	1	qPCR	1	0.00805
Filtration and DNeasy	10	18S	2	qPCR	1	0.00825
Filtration and DNeasy	10	18S	2	qPCR	1	0.00821
Filtration and DNeasy	10	18S	2	qPCR	1	0.00863
Filtration and DNeasy	10	18S	2	qPCR	1	0.00821
Filtration and DNeasy	10	18S	2	qPCR	1	0.00835
Filtration and DNeasy	10	18S	2	qPCR	1	0.00924
Filtration and DNeasy	10	18S	3	qPCR	1	0.0083
Filtration and DNeasy	10	18S	3	qPCR	1	0.00854
Filtration and DNeasy	10	18S	3	qPCR	1	0.00987
Filtration and DNeasy	10	18S	3	qPCR	1	0.00857
Filtration and DNeasy	10	18S	3	qPCR	1	0.00723
Filtration and DNeasy	10	18S	3	qPCR	1	0.00794
Filtration and DNeasy	1	18S	1	qPCR	1	0.031
Filtration and DNeasy	1	18S	1	qPCR	1	0.0317
Filtration and DNeasy	1	18S	1	qPCR	1	0.0346
Filtration and DNeasy	1	18S	1	qPCR	1	0.0286
Filtration and DNeasy	1	18S	1	qPCR	1	0.041
Filtration and DNeasy	1	18S	1	qPCR	1	0.0346
Filtration and DNeasy	1	18S	2	qPCR	1	0.0246
Filtration and DNeasy	1	18S	2	qPCR	1	0.0362
Filtration and DNeasy	1	18S	2	qPCR	1	0.0321
Filtration and DNeasy	1	18S	2	qPCR	1	0.0325
Filtration and DNeasy	1	18S	2	qPCR	1	0.0368
Filtration and DNeasy	1	18S	2	qPCR	1	0.0227
Filtration and DNeasy	1	18S	3	qPCR	1	0.039
Filtration and DNeasy	1	18S	3	qPCR	1	0.0356
Filtration and DNeasy	1	18S	3	qPCR	1	0.0327
Filtration and DNeasy	1	18S	3	qPCR	1	0.0251
Filtration and DNeasy	1	18S	3	qPCR	1	0.0278
Filtration and DNeasy	1	18S	3	qPCR	1	0.0387
Filtration and DNeasy	100	12S_small	1	qPCR	0
Filtration and DNeasy	100	12S_small	1	qPCR	1	0.00408
Filtration and DNeasy	100	12S_small	1	qPCR	1	0.00361
Filtration and DNeasy	100	12S_small	1	qPCR	1	0.00375
Filtration and DNeasy	100	12S_small	1	qPCR	1	0.00466
Filtration and DNeasy	100	12S_small	1	qPCR	1	0.00319
Filtration and DNeasy	100	12S_small	2	qPCR	1	0.00522
Filtration and DNeasy	100	12S_small	2	qPCR	1	0.00588
Filtration and DNeasy	100	12S_small	2	qPCR	1	0.00618
Filtration and DNeasy	100	12S_small	2	qPCR	1	0.0068
Filtration and DNeasy	100	12S_small	2	qPCR	1	0.00563
Filtration and DNeasy	100	12S_small	2	qPCR	1	0.00576
Filtration and DNeasy	100	12S_small	3	qPCR	1	0.00375
Filtration and DNeasy	100	12S_small	3	qPCR	1	0.00466
Filtration and DNeasy	100	12S_small	3	qPCR	1	0.00319
Filtration and DNeasy	100	12S_small	3	qPCR	1	0.00446
Filtration and DNeasy	100	12S_small	3	qPCR	1	0.00431
Filtration and DNeasy	100	12S_small	3	qPCR	1	0.00325
Filtration and DNeasy	10	12S_small	1	qPCR	1	0.00997
Filtration and DNeasy	10	12S_small	1	qPCR	1	0.00952
Filtration and DNeasy	10	12S_small	1	qPCR	1	0.00817
Filtration and DNeasy	10	12S_small	1	qPCR	1	0.00843
Filtration and DNeasy	10	12S_small	1	qPCR	1	0.00828
Filtration and DNeasy	10	12S_small	1	qPCR	1	0.00783
Filtration and DNeasy	10	12S_small	2	qPCR	1	0.00894
Filtration and DNeasy	10	12S_small	2	qPCR	1	0.00951
Filtration and DNeasy	10	12S_small	2	qPCR	1	0.00893
Filtration and DNeasy	10	12S_small	2	qPCR	1	0.00825
Filtration and DNeasy	10	12S_small	2	qPCR	1	0.00731
Filtration and DNeasy	10	12S_small	2	qPCR	1	0.00746
Filtration and DNeasy	10	12S_small	3	qPCR	1	0.00822
Filtration and DNeasy	10	12S_small	3	qPCR	1	0.00888
Filtration and DNeasy	10	12S_small	3	qPCR	1	0.00818
Filtration and DNeasy	10	12S_small	3	qPCR	1	0.0098
Filtration and DNeasy	10	12S_small	3	qPCR	1	0.00763
Filtration and DNeasy	10	12S_small	3	qPCR	0
Filtration and DNeasy	1	12S_small	1	qPCR	1	0.0551
Filtration and DNeasy	1	12S_small	1	qPCR	1	0.0551
Filtration and DNeasy	1	12S_small	1	qPCR	1	0.0577
Filtration and DNeasy	1	12S_small	1	qPCR	1	0.0411
Filtration and DNeasy	1	12S_small	1	qPCR	1	0.0577
Filtration and DNeasy	1	12S_small	1	qPCR	1	0.0562
Filtration and DNeasy	1	12S_small	2	qPCR	1	0.0434
Filtration and DNeasy	1	12S_small	2	qPCR	1	0.0426
Filtration and DNeasy	1	12S_small	2	qPCR	1	0.0416
Filtration and DNeasy	1	12S_small	2	qPCR	1	0.044
Filtration and DNeasy	1	12S_small	2	qPCR	1	0.0477
Filtration and DNeasy	1	12S_small	2	qPCR	1	0.0411
Filtration and DNeasy	1	12S_small	3	qPCR	1	0.0577
Filtration and DNeasy	1	12S_small	3	qPCR	1	0.0562
Filtration and DNeasy	1	12S_small	3	qPCR	1	0.0434
Filtration and DNeasy	1	12S_small	3	qPCR	1	0.0426
Filtration and DNeasy	1	12S_small	3	qPCR	1	0.0416
Filtration and DNeasy	1	12S_small	3	qPCR	1	0.055
Filtration and PCI	100	12S_large	1	qPCR	0
Filtration and PCI	100	12S_large	1	qPCR	1	0.00528
Filtration and PCI	100	12S_large	1	qPCR	1	0.00462
Filtration and PCI	100	12S_large	1	qPCR	1	0.00691
Filtration and PCI	100	12S_large	1	qPCR	1	0.0057
Filtration and PCI	100	12S_large	1	qPCR	1	0.00625
Filtration and PCI	100	12S_large	2	qPCR	1	0.00494
Filtration and PCI	100	12S_large	2	qPCR	1	0.00646
Filtration and PCI	100	12S_large	2	qPCR	1	0.00507
Filtration and PCI	100	12S_large	2	qPCR	1	0.00604
Filtration and PCI	100	12S_large	2	qPCR	1	0.00566
Filtration and PCI	100	12S_large	2	qPCR	1	0.007
Filtration and PCI	100	12S_large	3	qPCR	1	0.00787
Filtration and PCI	100	12S_large	3	qPCR	1	0.00789
Filtration and PCI	100	12S_large	3	qPCR	1	0.00715
Filtration and PCI	100	12S_large	3	qPCR	1	0.00775
Filtration and PCI	100	12S_large	3	qPCR	1	0.00784
Filtration and PCI	100	12S_large	3	qPCR	0
Filtration and PCI	10	12S_large	1	qPCR	1	0.00962
Filtration and PCI	10	12S_large	1	qPCR	1	0.00977
Filtration and PCI	10	12S_large	1	qPCR	1	0.00802
Filtration and PCI	10	12S_large	1	qPCR	1	0.00877
Filtration and PCI	10	12S_large	1	qPCR	1	0.00753
Filtration and PCI	10	12S_large	1	qPCR	1	0.00761
Filtration and PCI	10	12S_large	2	qPCR	1	0.00872
Filtration and PCI	10	12S_large	2	qPCR	1	0.00771
Filtration and PCI	10	12S_large	2	qPCR	1	0.00707
Filtration and PCI	10	12S_large	2	qPCR	1	0.00827
Filtration and PCI	10	12S_large	2	qPCR	1	0.00805
Filtration and PCI	10	12S_large	2	qPCR	0
Filtration and PCI	10	12S_large	3	qPCR	1	0.007639
Filtration and PCI	10	12S_large	3	qPCR	1	0.00854
Filtration and PCI	10	12S_large	3	qPCR	1	0.00644
Filtration and PCI	10	12S_large	3	qPCR	1	0.00833
Filtration and PCI	10	12S_large	3	qPCR	1	0.0071
Filtration and PCI	10	12S_large	3	qPCR	1	0.00874
Filtration and PCI	1	12S_large	1	qPCR	1	0.0284
Filtration and PCI	1	12S_large	1	qPCR	1	0.0452
Filtration and PCI	1	12S_large	1	qPCR	1	0.041
Filtration and PCI	1	12S_large	1	qPCR	1	0.036
Filtration and PCI	1	12S_large	1	qPCR	1	0.0356
Filtration and PCI	1	12S_large	1	qPCR	1	0.045
Filtration and PCI	1	12S_large	2	qPCR	1	0.0413
Filtration and PCI	1	12S_large	2	qPCR	1	0.0416
Filtration and PCI	1	12S_large	2	qPCR	1	0.0306
Filtration and PCI	1	12S_large	2	qPCR	1	0.034
Filtration and PCI	1	12S_large	2	qPCR	1	0.0322
Filtration and PCI	1	12S_large	2	qPCR	1	0.041
Filtration and PCI	1	12S_large	3	qPCR	1	0.041
Filtration and PCI	1	12S_large	3	qPCR	1	0.04
Filtration and PCI	1	12S_large	3	qPCR	1	0.037
Filtration and PCI	1	12S_large	3	qPCR	1	0.046
Filtration and PCI	1	12S_large	3	qPCR	1	0.045
Filtration and PCI	1	12S_large	3	qPCR	1	0.028
Filtration and PCI	100	18S	1	qPCR	1	0.00627
Filtration and PCI	100	18S	1	qPCR	1	0.00475
Filtration and PCI	100	18S	1	qPCR	1	0.0062
Filtration and PCI	100	18S	1	qPCR	1	0.00567
Filtration and PCI	100	18S	1	qPCR	1	0.00411
Filtration and PCI	100	18S	1	qPCR	1	0.00567
Filtration and PCI	100	18S	2	qPCR	1	0.00633
Filtration and PCI	100	18S	2	qPCR	1	0.00577
Filtration and PCI	100	18S	2	qPCR	1	0.00517
Filtration and PCI	100	18S	2	qPCR	1	0.00637
Filtration and PCI	100	18S	2	qPCR	1	0.00438
Filtration and PCI	100	18S	2	qPCR	0
Filtration and PCI	100	18S	3	qPCR	1	0.0037
Filtration and PCI	100	18S	3	qPCR	1	0.00375
Filtration and PCI	100	18S	3	qPCR	1	0.00363
Filtration and PCI	100	18S	3	qPCR	1	0.00372
Filtration and PCI	100	18S	3	qPCR	1	0.00564
Filtration and PCI	100	18S	3	qPCR	0
Filtration and PCI	10	18S	1	qPCR	1	0.00612
Filtration and PCI	10	18S	1	qPCR	1	0.00607
Filtration and PCI	10	18S	1	qPCR	1	0.00646
Filtration and PCI	10	18S	1	qPCR	1	0.00604
Filtration and PCI	10	18S	1	qPCR	1	0.00631
Filtration and PCI	10	18S	1	qPCR	1	0.00618
Filtration and PCI	10	18S	2	qPCR	1	0.00648
Filtration and PCI	10	18S	2	qPCR	1	0.00727
Filtration and PCI	10	18S	2	qPCR	1	0.00858
Filtration and PCI	10	18S	2	qPCR	1	0.00844
Filtration and PCI	10	18S	2	qPCR	1	0.00642
Filtration and PCI	10	18S	2	qPCR	0
Filtration and PCI	10	18S	3	qPCR	1	0.00718
Filtration and PCI	10	18S	3	qPCR	1	0.0084
Filtration and PCI	10	18S	3	qPCR	1	0.00734
Filtration and PCI	10	18S	3	qPCR	1	0.00823
Filtration and PCI	10	18S	3	qPCR	1	0.006386
Filtration and PCI	10	18S	3	qPCR	1	0.007657
Filtration and PCI	1	18S	1	qPCR	1	0.033
Filtration and PCI	1	18S	1	qPCR	1	0.0356
Filtration and PCI	1	18S	1	qPCR	1	0.0301
Filtration and PCI	1	18S	1	qPCR	1	0.0269
Filtration and PCI	1	18S	1	qPCR	1	0.032
Filtration and PCI	1	18S	1	qPCR	1	0.0229
Filtration and PCI	1	18S	2	qPCR	1	0.0302
Filtration and PCI	1	18S	2	qPCR	1	0.0298
Filtration and PCI	1	18S	2	qPCR	1	0.035
Filtration and PCI	1	18S	2	qPCR	1	0.037
Filtration and PCI	1	18S	2	qPCR	1	0.031
Filtration and PCI	1	18S	2	qPCR	1	0.032
Filtration and PCI	1	18S	3	qPCR	1	0.038
Filtration and PCI	1	18S	3	qPCR	1	0.025
Filtration and PCI	1	18S	3	qPCR	1	0.035
Filtration and PCI	1	18S	3	qPCR	1	0.022
Filtration and PCI	1	18S	3	qPCR	1	0.029
Filtration and PCI	1	18S	3	qPCR	1	0.0215
Filtration and PCI	100	12S_small	1	qPCR	0
Filtration and PCI	100	12S_small	1	qPCR	1	0.00428
Filtration and PCI	100	12S_small	1	qPCR	1	0.00462
Filtration and PCI	100	12S_small	1	qPCR	1	0.00291
Filtration and PCI	100	12S_small	1	qPCR	1	0.0017
Filtration and PCI	100	12S_small	1	qPCR	1	0.00225
Filtration and PCI	100	12S_small	2	qPCR	1	0.00494
Filtration and PCI	100	12S_small	2	qPCR	1	0.00246
Filtration and PCI	100	12S_small	2	qPCR	1	0.00507
Filtration and PCI	100	12S_small	2	qPCR	1	0.00404
Filtration and PCI	100	12S_small	2	qPCR	1	0.00466
Filtration and PCI	100	12S_small	2	qPCR	1	0.007
Filtration and PCI	100	12S_small	3	qPCR	1	0.00487
Filtration and PCI	100	12S_small	3	qPCR	1	0.00489
Filtration and PCI	100	12S_small	3	qPCR	1	0.00315
Filtration and PCI	100	12S_small	3	qPCR	1	0.00475
Filtration and PCI	100	12S_small	3	qPCR	1	0.00484
Filtration and PCI	100	12S_small	3	qPCR	0
Filtration and PCI	10	12S_small	1	qPCR	1	0.0061
Filtration and PCI	10	12S_small	1	qPCR	1	0.0053
Filtration and PCI	10	12S_small	1	qPCR	1	0.00626
Filtration and PCI	10	12S_small	1	qPCR	1	0.00577
Filtration and PCI	10	12S_small	1	qPCR	1	0.0078
Filtration and PCI	10	12S_small	1	qPCR	0
Filtration and PCI	10	12S_small	2	qPCR	1	0.00605
Filtration and PCI	10	12S_small	2	qPCR	1	0.0068
Filtration and PCI	10	12S_small	2	qPCR	1	0.0071
Filtration and PCI	10	12S_small	2	qPCR	1	0.0065
Filtration and PCI	10	12S_small	2	qPCR	1	0.0054
Filtration and PCI	10	12S_small	2	qPCR	1	0.0065
Filtration and PCI	10	12S_small	3	qPCR	1	0.0054
Filtration and PCI	10	12S_small	3	qPCR	1	0.0065
Filtration and PCI	10	12S_small	3	qPCR	1	0.0063
Filtration and PCI	10	12S_small	3	qPCR	1	0.0065
Filtration and PCI	10	12S_small	3	qPCR	1	0.0063
Filtration and PCI	10	12S_small	3	qPCR	1	0.0061
Filtration and PCI	1	12S_small	1	qPCR	1	0.0451
Filtration and PCI	1	12S_small	1	qPCR	1	0.0436
Filtration and PCI	1	12S_small	1	qPCR	1	0.0349
Filtration and PCI	1	12S_small	1	qPCR	1	0.0539
Filtration and PCI	1	12S_small	1	qPCR	1	0.0398
Filtration and PCI	1	12S_small	1	qPCR	1	0.038
Filtration and PCI	1	12S_small	2	qPCR	1	0.046
Filtration and PCI	1	12S_small	2	qPCR	1	0.035
Filtration and PCI	1	12S_small	2	qPCR	1	0.028
Filtration and PCI	1	12S_small	2	qPCR	1	0.039
Filtration and PCI	1	12S_small	2	qPCR	1	0.041
Filtration and PCI	1	12S_small	2	qPCR	0
Filtration and PCI	1	12S_small	3	qPCR	1	0.038
Filtration and PCI	1	12S_small	3	qPCR	1	0.041
Filtration and PCI	1	12S_small	3	qPCR	1	0.035
Filtration and PCI	1	12S_small	3	qPCR	1	0.054
Filtration and PCI	1	12S_small	3	qPCR	1	0.036
Filtration and PCI	1	12S_small	3	qPCR	1	0.038
Precipitation and DNeasy	100	12S_large	1	qPCR	1	0.00156
Precipitation and DNeasy	100	12S_large	1	qPCR	1	0.00217
Precipitation and DNeasy	100	12S_large	1	qPCR	1	0.00253
Precipitation and DNeasy	100	12S_large	1	qPCR	1	0.0019
Precipitation and DNeasy	100	12S_large	1	qPCR	0
Precipitation and DNeasy	100	12S_large	1	qPCR	0
Precipitation and DNeasy	100	12S_large	2	qPCR	1	0.00194
Precipitation and DNeasy	100	12S_large	2	qPCR	1	0.00261
Precipitation and DNeasy	100	12S_large	2	qPCR	1	0.0017
Precipitation and DNeasy	100	12S_large	2	qPCR	1	0.00127
Precipitation and DNeasy	100	12S_large	2	qPCR	0
Precipitation and DNeasy	100	12S_large	2	qPCR	0
Precipitation and DNeasy	100	12S_large	3	qPCR	1	0.00154
Precipitation and DNeasy	100	12S_large	3	qPCR	1	0.00213
Precipitation and DNeasy	100	12S_large	3	qPCR	1	0.00214
Precipitation and DNeasy	100	12S_large	3	qPCR	1	0.00188
Precipitation and DNeasy	100	12S_large	3	qPCR	0
Precipitation and DNeasy	100	12S_large	3	qPCR	0
Precipitation and DNeasy	10	12S_large	1	qPCR	1	0.00245
Precipitation and DNeasy	10	12S_large	1	qPCR	1	0.00301
Precipitation and DNeasy	10	12S_large	1	qPCR	1	0.00241
Precipitation and DNeasy	10	12S_large	1	qPCR	1	0.00268
Precipitation and DNeasy	10	12S_large	1	qPCR	1	0.00198
Precipitation and DNeasy	10	12S_large	1	qPCR	0
Precipitation and DNeasy	10	12S_large	2	qPCR	1	0.00399
Precipitation and DNeasy	10	12S_large	2	qPCR	1	0.00344
Precipitation and DNeasy	10	12S_large	2	qPCR	1	0.00214
Precipitation and DNeasy	10	12S_large	2	qPCR	1	0.00388
Precipitation and DNeasy	10	12S_large	2	qPCR	1	0.00302
Precipitation and DNeasy	10	12S_large	2	qPCR	0
Precipitation and DNeasy	10	12S_large	3	qPCR	1
Precipitation and DNeasy	10	12S_large	3	qPCR	1	0.00241
Precipitation and DNeasy	10	12S_large	3	qPCR	1	0.00367
Precipitation and DNeasy	10	12S_large	3	qPCR	1	0.0031
Precipitation and DNeasy	10	12S_large	3	qPCR	1	0.00264
Precipitation and DNeasy	10	12S_large	3	qPCR	1	0.00235
Precipitation and DNeasy	1	12S_large	1	qPCR	1	0.0183
Precipitation and DNeasy	1	12S_large	1	qPCR	1	0.0165
Precipitation and DNeasy	1	12S_large	1	qPCR	1	0.0144
Precipitation and DNeasy	1	12S_large	1	qPCR	1	0.0151
Precipitation and DNeasy	1	12S_large	1	qPCR	1	0.0186
Precipitation and DNeasy	1	12S_large	1	qPCR	1	0.0105
Precipitation and DNeasy	1	12S_large	2	qPCR	1	0.0113
Precipitation and DNeasy	1	12S_large	2	qPCR	1	0.0223
Precipitation and DNeasy	1	12S_large	2	qPCR	1	0.0172
Precipitation and DNeasy	1	12S_large	2	qPCR	1	0.0227
Precipitation and DNeasy	1	12S_large	2	qPCR	1	0.0178
Precipitation and DNeasy	1	12S_large	2	qPCR	1	0.0201
Precipitation and DNeasy	1	12S_large	3	qPCR	1	0.0143
Precipitation and DNeasy	1	12S_large	3	qPCR	1	0.0128
Precipitation and DNeasy	1	12S_large	3	qPCR	1	0.0147
Precipitation and DNeasy	1	12S_large	3	qPCR	1	0.0111
Precipitation and DNeasy	1	12S_large	3	qPCR	1	0.0201
Precipitation and DNeasy	1	12S_large	3	qPCR	0
Precipitation and DNeasy	100	18S	1	qPCR	1	0.0033
Precipitation and DNeasy	100	18S	1	qPCR	1	0.00226
Precipitation and DNeasy	100	18S	1	qPCR	1	0.00172
Precipitation and DNeasy	100	18S	1	qPCR	1	0.00175
Precipitation and DNeasy	100	18S	1	qPCR	0
Precipitation and DNeasy	100	18S	1	qPCR	0
Precipitation and DNeasy	100	18S	2	qPCR	1	0.0028
Precipitation and DNeasy	100	18S	2	qPCR	1	0.00287
Precipitation and DNeasy	100	18S	2	qPCR	1	0.00184
Precipitation and DNeasy	100	18S	2	qPCR	1	0.00234
Precipitation and DNeasy	100	18S	2	qPCR	0
Precipitation and DNeasy	100	18S	2	qPCR	0
Precipitation and DNeasy	100	18S	3	qPCR	1	0.00172
Precipitation and DNeasy	100	18S	3	qPCR	1	0.00175
Precipitation and DNeasy	100	18S	3	qPCR	1	0.00115
Precipitation and DNeasy	100	18S	3	qPCR	0
Precipitation and DNeasy	100	18S	3	qPCR	0
Precipitation and DNeasy	100	18S	3	qPCR	0
Precipitation and DNeasy	10	18S	1	qPCR	1	0.003172
Precipitation and DNeasy	10	18S	1	qPCR	1	0.003175
Precipitation and DNeasy	10	18S	1	qPCR	1	0.00315
Precipitation and DNeasy	10	18S	1	qPCR	1	0.00123
Precipitation and DNeasy	10	18S	1	qPCR	0
Precipitation and DNeasy	10	18S	1	qPCR	0
Precipitation and DNeasy	10	18S	2	qPCR	1	0.00511
Precipitation and DNeasy	10	18S	2	qPCR	1	0.00554
Precipitation and DNeasy	10	18S	2	qPCR	1	0.00477
Precipitation and DNeasy	10	18S	2	qPCR	1	0.00554
Precipitation and DNeasy	10	18S	2	qPCR	0
Precipitation and DNeasy	10	18S	2	qPCR	1	0.0034
Precipitation and DNeasy	10	18S	3	qPCR	1	0.00211
Precipitation and DNeasy	10	18S	3	qPCR	1	0.00254
Precipitation and DNeasy	10	18S	3	qPCR	1	0.00277
Precipitation and DNeasy	10	18S	3	qPCR	1	0.00351
Precipitation and DNeasy	10	18S	3	qPCR	0
Precipitation and DNeasy	10	18S	3	qPCR	1	0.00342
Precipitation and DNeasy	1	18S	1	qPCR	1	0.017
Precipitation and DNeasy	1	18S	1	qPCR	1	0.014
Precipitation and DNeasy	1	18S	1	qPCR	1	0.021
Precipitation and DNeasy	1	18S	1	qPCR	1	0.018
Precipitation and DNeasy	1	18S	1	qPCR	1	0.0101
Precipitation and DNeasy	1	18S	1	qPCR	0
Precipitation and DNeasy	1	18S	2	qPCR	1	0.0187
Precipitation and DNeasy	1	18S	2	qPCR	1	0.0215
Precipitation and DNeasy	1	18S	2	qPCR	1	0.0175
Precipitation and DNeasy	1	18S	2	qPCR	1	0.0183
Precipitation and DNeasy	1	18S	2	qPCR	0
Precipitation and DNeasy	1	18S	2	qPCR	1	0.0146
Precipitation and DNeasy	1	18S	3	qPCR	1	0.0134
Precipitation and DNeasy	1	18S	3	qPCR	1	0.0123
Precipitation and DNeasy	1	18S	3	qPCR	1	0.01
Precipitation and DNeasy	1	18S	3	qPCR	1	0.0167
Precipitation and DNeasy	1	18S	3	qPCR	1	0.021
Precipitation and DNeasy	1	18S	3	qPCR	1	0.0199
Precipitation and DNeasy	100	12S_small	1	qPCR	1	0.00177
Precipitation and DNeasy	100	12S_small	1	qPCR	1	0.00092
Precipitation and DNeasy	100	12S_small	1	qPCR	1	0.00137
Precipitation and DNeasy	100	12S_small	1	qPCR	0
Precipitation and DNeasy	100	12S_small	1	qPCR	0
Precipitation and DNeasy	100	12S_small	1	qPCR	1	0.0012
Precipitation and DNeasy	100	12S_small	2	qPCR	1	0.00138
Precipitation and DNeasy	100	12S_small	2	qPCR	1	0.0013
Precipitation and DNeasy	100	12S_small	2	qPCR	1	0.00147
Precipitation and DNeasy	100	12S_small	2	qPCR	1	0.00164
Precipitation and DNeasy	100	12S_small	2	qPCR	0
Precipitation and DNeasy	100	12S_small	2	qPCR	0
Precipitation and DNeasy	100	12S_small	3	qPCR	1	0.00068
Precipitation and DNeasy	100	12S_small	3	qPCR	1	0.00108
Precipitation and DNeasy	100	12S_small	3	qPCR	1	0.00092
Precipitation and DNeasy	100	12S_small	3	qPCR	1	0.00187
Precipitation and DNeasy	100	12S_small	3	qPCR	0
Precipitation and DNeasy	100	12S_small	3	qPCR	0
Precipitation and DNeasy	10	12S_small	1	qPCR	1	0.0033
Precipitation and DNeasy	10	12S_small	1	qPCR	1	0.00326
Precipitation and DNeasy	10	12S_small	1	qPCR	1	0.00489
Precipitation and DNeasy	10	12S_small	1	qPCR	1	0.00374
Precipitation and DNeasy	10	12S_small	1	qPCR	1	0.00458
Precipitation and DNeasy	10	12S_small	1	qPCR	1	0.00355
Precipitation and DNeasy	10	12S_small	2	qPCR	1	0.0028
Precipitation and DNeasy	10	12S_small	2	qPCR	1	0.00287
Precipitation and DNeasy	10	12S_small	2	qPCR	1	0.00284
Precipitation and DNeasy	10	12S_small	2	qPCR	1	0.00277
Precipitation and DNeasy	10	12S_small	2	qPCR	1	0.00311
Precipitation and DNeasy	10	12S_small	2	qPCR	0
Precipitation and DNeasy	10	12S_small	3	qPCR	1	0.00199
Precipitation and DNeasy	10	12S_small	3	qPCR	1	0.00186
Precipitation and DNeasy	10	12S_small	3	qPCR	1	0.00103
Precipitation and DNeasy	10	12S_small	3	qPCR	1	0.00157
Precipitation and DNeasy	10	12S_small	3	qPCR	1	0.00221
Precipitation and DNeasy	10	12S_small	3	qPCR	0
Precipitation and DNeasy	1	12S_small	1	qPCR	1	0.0135
Precipitation and DNeasy	1	12S_small	1	qPCR	1	0.0091
Precipitation and DNeasy	1	12S_small	1	qPCR	1	0.0168
Precipitation and DNeasy	1	12S_small	1	qPCR	1	0.0162
Precipitation and DNeasy	1	12S_small	1	qPCR	1	0.0151
Precipitation and DNeasy	1	12S_small	1	qPCR	1	0.0127
Precipitation and DNeasy	1	12S_small	2	qPCR	1	0.0119
Precipitation and DNeasy	1	12S_small	2	qPCR	1	0.0131
Precipitation and DNeasy	1	12S_small	2	qPCR	1	0.0144
Precipitation and DNeasy	1	12S_small	2	qPCR	1	0.0118
Precipitation and DNeasy	1	12S_small	2	qPCR	1	0.021
Precipitation and DNeasy	1	12S_small	2	qPCR	1	0.0206
Precipitation and DNeasy	1	12S_small	3	qPCR	1	0.0139
Precipitation and DNeasy	1	12S_small	3	qPCR	1	0.0188
Precipitation and DNeasy	1	12S_small	3	qPCR	1	0.011
Precipitation and DNeasy	1	12S_small	3	qPCR	1	0.0104
Precipitation and DNeasy	1	12S_small	3	qPCR	1	0.0112
Precipitation and DNeasy	1	12S_small	3	qPCR	0
Filtration and DNeasy	100	12S_large	1	cPCR	1
Filtration and DNeasy	100	12S_large	1	cPCR	1
Filtration and DNeasy	100	12S_large	1	cPCR	1
Filtration and DNeasy	100	12S_large	1	cPCR	1
Filtration and DNeasy	100	12S_large	1	cPCR	0
Filtration and DNeasy	100	12S_large	1	cPCR	1
Filtration and DNeasy	100	12S_large	2	cPCR	1
Filtration and DNeasy	100	12S_large	2	cPCR	1
Filtration and DNeasy	100	12S_large	2	cPCR	1
Filtration and DNeasy	100	12S_large	2	cPCR	1
Filtration and DNeasy	100	12S_large	2	cPCR	1
Filtration and DNeasy	100	12S_large	2	cPCR	1
Filtration and DNeasy	100	12S_large	3	cPCR	0
Filtration and DNeasy	100	12S_large	3	cPCR	1
Filtration and DNeasy	100	12S_large	3	cPCR	1
Filtration and DNeasy	100	12S_large	3	cPCR	1
Filtration and DNeasy	100	12S_large	3	cPCR	1
Filtration and DNeasy	100	12S_large	3	cPCR	1
Filtration and DNeasy	10	12S_large	1	cPCR	1
Filtration and DNeasy	10	12S_large	1	cPCR	1
Filtration and DNeasy	10	12S_large	1	cPCR	1
Filtration and DNeasy	10	12S_large	1	cPCR	1
Filtration and DNeasy	10	12S_large	1	cPCR	1
Filtration and DNeasy	10	12S_large	1	cPCR	1
Filtration and DNeasy	10	12S_large	2	cPCR	1
Filtration and DNeasy	10	12S_large	2	cPCR	1
Filtration and DNeasy	10	12S_large	2	cPCR	1
Filtration and DNeasy	10	12S_large	2	cPCR	1
Filtration and DNeasy	10	12S_large	2	cPCR	1
Filtration and DNeasy	10	12S_large	2	cPCR	0
Filtration and DNeasy	10	12S_large	3	cPCR	1
Filtration and DNeasy	10	12S_large	3	cPCR	1
Filtration and DNeasy	10	12S_large	3	cPCR	1
Filtration and DNeasy	10	12S_large	3	cPCR	1
Filtration and DNeasy	10	12S_large	3	cPCR	1
Filtration and DNeasy	10	12S_large	3	cPCR	1
Filtration and DNeasy	1	12S_large	1	cPCR	1
Filtration and DNeasy	1	12S_large	1	cPCR	1
Filtration and DNeasy	1	12S_large	1	cPCR	1
Filtration and DNeasy	1	12S_large	1	cPCR	1
Filtration and DNeasy	1	12S_large	1	cPCR	1
Filtration and DNeasy	1	12S_large	1	cPCR	1
Filtration and DNeasy	1	12S_large	2	cPCR	1
Filtration and DNeasy	1	12S_large	2	cPCR	1
Filtration and DNeasy	1	12S_large	2	cPCR	1
Filtration and DNeasy	1	12S_large	2	cPCR	1
Filtration and DNeasy	1	12S_large	2	cPCR	1
Filtration and DNeasy	1	12S_large	2	cPCR	1
Filtration and DNeasy	1	12S_large	3	cPCR	1
Filtration and DNeasy	1	12S_large	3	cPCR	1
Filtration and DNeasy	1	12S_large	3	cPCR	1
Filtration and DNeasy	1	12S_large	3	cPCR	1
Filtration and DNeasy	1	12S_large	3	cPCR	1
Filtration and DNeasy	1	12S_large	3	cPCR	1
Filtration and DNeasy	100	18S	1	cPCR	1
Filtration and DNeasy	100	18S	1	cPCR	1
Filtration and DNeasy	100	18S	1	cPCR	1
Filtration and DNeasy	100	18S	1	cPCR	1
Filtration and DNeasy	100	18S	1	cPCR	1
Filtration and DNeasy	100	18S	1	cPCR	1
Filtration and DNeasy	100	18S	2	cPCR	0
Filtration and DNeasy	100	18S	2	cPCR	0
Filtration and DNeasy	100	18S	2	cPCR	1
Filtration and DNeasy	100	18S	2	cPCR	1
Filtration and DNeasy	100	18S	2	cPCR	1
Filtration and DNeasy	100	18S	2	cPCR	1
Filtration and DNeasy	100	18S	3	cPCR	1
Filtration and DNeasy	100	18S	3	cPCR	0
Filtration and DNeasy	100	18S	3	cPCR	1
Filtration and DNeasy	100	18S	3	cPCR	1
Filtration and DNeasy	100	18S	3	cPCR	1
Filtration and DNeasy	100	18S	3	cPCR	1
Filtration and DNeasy	10	18S	1	cPCR	1
Filtration and DNeasy	10	18S	1	cPCR	1
Filtration and DNeasy	10	18S	1	cPCR	1
Filtration and DNeasy	10	18S	1	cPCR	1
Filtration and DNeasy	10	18S	1	cPCR	1
Filtration and DNeasy	10	18S	1	cPCR	1
Filtration and DNeasy	10	18S	2	cPCR	1
Filtration and DNeasy	10	18S	2	cPCR	1
Filtration and DNeasy	10	18S	2	cPCR	1
Filtration and DNeasy	10	18S	2	cPCR	1
Filtration and DNeasy	10	18S	2	cPCR	1
Filtration and DNeasy	10	18S	2	cPCR	1
Filtration and DNeasy	10	18S	3	cPCR	0
Filtration and DNeasy	10	18S	3	cPCR	0
Filtration and DNeasy	10	18S	3	cPCR	1
Filtration and DNeasy	10	18S	3	cPCR	1
Filtration and DNeasy	10	18S	3	cPCR	1
Filtration and DNeasy	10	18S	3	cPCR	1
Filtration and DNeasy	1	18S	1	cPCR	1
Filtration and DNeasy	1	18S	1	cPCR	1
Filtration and DNeasy	1	18S	1	cPCR	1
Filtration and DNeasy	1	18S	1	cPCR	1
Filtration and DNeasy	1	18S	1	cPCR	1
Filtration and DNeasy	1	18S	1	cPCR	1
Filtration and DNeasy	1	18S	2	cPCR	1
Filtration and DNeasy	1	18S	2	cPCR	1
Filtration and DNeasy	1	18S	2	cPCR	1
Filtration and DNeasy	1	18S	2	cPCR	1
Filtration and DNeasy	1	18S	2	cPCR	1
Filtration and DNeasy	1	18S	2	cPCR	1
Filtration and DNeasy	1	18S	3	cPCR	1
Filtration and DNeasy	1	18S	3	cPCR	1
Filtration and DNeasy	1	18S	3	cPCR	1
Filtration and DNeasy	1	18S	3	cPCR	1
Filtration and DNeasy	1	18S	3	cPCR	1
Filtration and DNeasy	1	18S	3	cPCR	1
Filtration and DNeasy	100	12S_small	1	cPCR	1
Filtration and DNeasy	100	12S_small	1	cPCR	1
Filtration and DNeasy	100	12S_small	1	cPCR	1
Filtration and DNeasy	100	12S_small	1	cPCR	1
Filtration and DNeasy	100	12S_small	1	cPCR	1
Filtration and DNeasy	100	12S_small	1	cPCR	1
Filtration and DNeasy	100	12S_small	2	cPCR	0
Filtration and DNeasy	100	12S_small	2	cPCR	0
Filtration and DNeasy	100	12S_small	2	cPCR	1
Filtration and DNeasy	100	12S_small	2	cPCR	1
Filtration and DNeasy	100	12S_small	2	cPCR	1
Filtration and DNeasy	100	12S_small	2	cPCR	1
Filtration and DNeasy	100	12S_small	3	cPCR	1
Filtration and DNeasy	100	12S_small	3	cPCR	1
Filtration and DNeasy	100	12S_small	3	cPCR	1
Filtration and DNeasy	100	12S_small	3	cPCR	1
Filtration and DNeasy	100	12S_small	3	cPCR	1
Filtration and DNeasy	100	12S_small	3	cPCR	1
Filtration and DNeasy	10	12S_small	1	cPCR	1
Filtration and DNeasy	10	12S_small	1	cPCR	1
Filtration and DNeasy	10	12S_small	1	cPCR	1
Filtration and DNeasy	10	12S_small	1	cPCR	1
Filtration and DNeasy	10	12S_small	1	cPCR	1
Filtration and DNeasy	10	12S_small	1	cPCR	1
Filtration and DNeasy	10	12S_small	2	cPCR	1
Filtration and DNeasy	10	12S_small	2	cPCR	1
Filtration and DNeasy	10	12S_small	2	cPCR	1
Filtration and DNeasy	10	12S_small	2	cPCR	1
Filtration and DNeasy	10	12S_small	2	cPCR	1
Filtration and DNeasy	10	12S_small	2	cPCR	1
Filtration and DNeasy	10	12S_small	3	cPCR	1
Filtration and DNeasy	10	12S_small	3	cPCR	1
Filtration and DNeasy	10	12S_small	3	cPCR	1
Filtration and DNeasy	10	12S_small	3	cPCR	1
Filtration and DNeasy	10	12S_small	3	cPCR	1
Filtration and DNeasy	10	12S_small	3	cPCR	1
Filtration and DNeasy	1	12S_small	1	cPCR	1
Filtration and DNeasy	1	12S_small	1	cPCR	1
Filtration and DNeasy	1	12S_small	1	cPCR	1
Filtration and DNeasy	1	12S_small	1	cPCR	1
Filtration and DNeasy	1	12S_small	1	cPCR	1
Filtration and DNeasy	1	12S_small	1	cPCR	1
Filtration and DNeasy	1	12S_small	2	cPCR	1
Filtration and DNeasy	1	12S_small	2	cPCR	1
Filtration and DNeasy	1	12S_small	2	cPCR	1
Filtration and DNeasy	1	12S_small	2	cPCR	1
Filtration and DNeasy	1	12S_small	2	cPCR	1
Filtration and DNeasy	1	12S_small	2	cPCR	1
Filtration and DNeasy	1	12S_small	3	cPCR	1
Filtration and DNeasy	1	12S_small	3	cPCR	1
Filtration and DNeasy	1	12S_small	3	cPCR	1
Filtration and DNeasy	1	12S_small	3	cPCR	1
Filtration and DNeasy	1	12S_small	3	cPCR	1
Filtration and DNeasy	1	12S_small	3	cPCR	1
Filtration and PCI	100	12S_large	1	cPCR	1
Filtration and PCI	100	12S_large	1	cPCR	1
Filtration and PCI	100	12S_large	1	cPCR	1
Filtration and PCI	100	12S_large	1	cPCR	1
Filtration and PCI	100	12S_large	1	cPCR	0
Filtration and PCI	100	12S_large	1	cPCR	0
Filtration and PCI	100	12S_large	2	cPCR	1
Filtration and PCI	100	12S_large	2	cPCR	1
Filtration and PCI	100	12S_large	2	cPCR	1
Filtration and PCI	100	12S_large	2	cPCR	1
Filtration and PCI	100	12S_large	2	cPCR	0
Filtration and PCI	100	12S_large	2	cPCR	0
Filtration and PCI	100	12S_large	3	cPCR	1
Filtration and PCI	100	12S_large	3	cPCR	1
Filtration and PCI	100	12S_large	3	cPCR	1
Filtration and PCI	100	12S_large	3	cPCR	1
Filtration and PCI	100	12S_large	3	cPCR	1
Filtration and PCI	100	12S_large	3	cPCR	0
Filtration and PCI	10	12S_large	1	cPCR	1
Filtration and PCI	10	12S_large	1	cPCR	1
Filtration and PCI	10	12S_large	1	cPCR	1
Filtration and PCI	10	12S_large	1	cPCR	1
Filtration and PCI	10	12S_large	1	cPCR	1
Filtration and PCI	10	12S_large	1	cPCR	0
Filtration and PCI	10	12S_large	2	cPCR	1
Filtration and PCI	10	12S_large	2	cPCR	1
Filtration and PCI	10	12S_large	2	cPCR	1
Filtration and PCI	10	12S_large	2	cPCR	1
Filtration and PCI	10	12S_large	2	cPCR	1
Filtration and PCI	10	12S_large	2	cPCR	0
Filtration and PCI	10	12S_large	3	cPCR	1
Filtration and PCI	10	12S_large	3	cPCR	1
Filtration and PCI	10	12S_large	3	cPCR	1
Filtration and PCI	10	12S_large	3	cPCR	1
Filtration and PCI	10	12S_large	3	cPCR	1
Filtration and PCI	10	12S_large	3	cPCR	0
Filtration and PCI	1	12S_large	1	cPCR	1
Filtration and PCI	1	12S_large	1	cPCR	1
Filtration and PCI	1	12S_large	1	cPCR	1
Filtration and PCI	1	12S_large	1	cPCR	1
Filtration and PCI	1	12S_large	1	cPCR	1
Filtration and PCI	1	12S_large	1	cPCR	0
Filtration and PCI	1	12S_large	2	cPCR	1
Filtration and PCI	1	12S_large	2	cPCR	1
Filtration and PCI	1	12S_large	2	cPCR	1
Filtration and PCI	1	12S_large	2	cPCR	1
Filtration and PCI	1	12S_large	2	cPCR	1
Filtration and PCI	1	12S_large	2	cPCR	1
Filtration and PCI	1	12S_large	3	cPCR	1
Filtration and PCI	1	12S_large	3	cPCR	1
Filtration and PCI	1	12S_large	3	cPCR	1
Filtration and PCI	1	12S_large	3	cPCR	1
Filtration and PCI	1	12S_large	3	cPCR	0
Filtration and PCI	1	12S_large	3	cPCR	1
Filtration and PCI	100	18S	1	cPCR	1
Filtration and PCI	100	18S	1	cPCR	1
Filtration and PCI	100	18S	1	cPCR	1
Filtration and PCI	100	18S	1	cPCR	1
Filtration and PCI	100	18S	1	cPCR	1
Filtration and PCI	100	18S	1	cPCR	1
Filtration and PCI	100	18S	2	cPCR	1
Filtration and PCI	100	18S	2	cPCR	1
Filtration and PCI	100	18S	2	cPCR	1
Filtration and PCI	100	18S	2	cPCR	1
Filtration and PCI	100	18S	2	cPCR	0
Filtration and PCI	100	18S	2	cPCR	0
Filtration and PCI	100	18S	3	cPCR	1
Filtration and PCI	100	18S	3	cPCR	1
Filtration and PCI	100	18S	3	cPCR	1
Filtration and PCI	100	18S	3	cPCR	1
Filtration and PCI	100	18S	3	cPCR	0
Filtration and PCI	100	18S	3	cPCR	0
Filtration and PCI	10	18S	1	cPCR	1
Filtration and PCI	10	18S	1	cPCR	1
Filtration and PCI	10	18S	1	cPCR	1
Filtration and PCI	10	18S	1	cPCR	1
Filtration and PCI	10	18S	1	cPCR	1
Filtration and PCI	10	18S	1	cPCR	0
Filtration and PCI	10	18S	2	cPCR	1
Filtration and PCI	10	18S	2	cPCR	1
Filtration and PCI	10	18S	2	cPCR	1
Filtration and PCI	10	18S	2	cPCR	1
Filtration and PCI	10	18S	2	cPCR	1
Filtration and PCI	10	18S	2	cPCR	0
Filtration and PCI	10	18S	3	cPCR	1
Filtration and PCI	10	18S	3	cPCR	1
Filtration and PCI	10	18S	3	cPCR	1
Filtration and PCI	10	18S	3	cPCR	1
Filtration and PCI	10	18S	3	cPCR	1
Filtration and PCI	10	18S	3	cPCR	0
Filtration and PCI	1	18S	1	cPCR	1
Filtration and PCI	1	18S	1	cPCR	1
Filtration and PCI	1	18S	1	cPCR	1
Filtration and PCI	1	18S	1	cPCR	1
Filtration and PCI	1	18S	1	cPCR	1
Filtration and PCI	1	18S	1	cPCR	0
Filtration and PCI	1	18S	2	cPCR	1
Filtration and PCI	1	18S	2	cPCR	1
Filtration and PCI	1	18S	2	cPCR	1
Filtration and PCI	1	18S	2	cPCR	1
Filtration and PCI	1	18S	2	cPCR	1
Filtration and PCI	1	18S	2	cPCR	0
Filtration and PCI	1	18S	3	cPCR	1
Filtration and PCI	1	18S	3	cPCR	1
Filtration and PCI	1	18S	3	cPCR	1
Filtration and PCI	1	18S	3	cPCR	1
Filtration and PCI	1	18S	3	cPCR	1
Filtration and PCI	1	18S	3	cPCR	0
Filtration and PCI	100	12S_small	1	cPCR	1
Filtration and PCI	100	12S_small	1	cPCR	1
Filtration and PCI	100	12S_small	1	cPCR	1
Filtration and PCI	100	12S_small	1	cPCR	1
Filtration and PCI	100	12S_small	1	cPCR	1
Filtration and PCI	100	12S_small	1	cPCR	0
Filtration and PCI	100	12S_small	2	cPCR	1
Filtration and PCI	100	12S_small	2	cPCR	1
Filtration and PCI	100	12S_small	2	cPCR	1
Filtration and PCI	100	12S_small	2	cPCR	1
Filtration and PCI	100	12S_small	2	cPCR	1
Filtration and PCI	100	12S_small	2	cPCR	0
Filtration and PCI	100	12S_small	3	cPCR	1
Filtration and PCI	100	12S_small	3	cPCR	1
Filtration and PCI	100	12S_small	3	cPCR	1
Filtration and PCI	100	12S_small	3	cPCR	1
Filtration and PCI	100	12S_small	3	cPCR	0
Filtration and PCI	100	12S_small	3	cPCR	0
Filtration and PCI	10	12S_small	1	cPCR	1
Filtration and PCI	10	12S_small	1	cPCR	1
Filtration and PCI	10	12S_small	1	cPCR	1
Filtration and PCI	10	12S_small	1	cPCR	1
Filtration and PCI	10	12S_small	1	cPCR	1
Filtration and PCI	10	12S_small	1	cPCR	0
Filtration and PCI	10	12S_small	2	cPCR	1
Filtration and PCI	10	12S_small	2	cPCR	1
Filtration and PCI	10	12S_small	2	cPCR	1
Filtration and PCI	10	12S_small	2	cPCR	1
Filtration and PCI	10	12S_small	2	cPCR	1
Filtration and PCI	10	12S_small	2	cPCR	0
Filtration and PCI	10	12S_small	3	cPCR	1
Filtration and PCI	10	12S_small	3	cPCR	1
Filtration and PCI	10	12S_small	3	cPCR	1
Filtration and PCI	10	12S_small	3	cPCR	1
Filtration and PCI	10	12S_small	3	cPCR	1
Filtration and PCI	10	12S_small	3	cPCR	0
Filtration and PCI	1	12S_small	1	cPCR	1
Filtration and PCI	1	12S_small	1	cPCR	1
Filtration and PCI	1	12S_small	1	cPCR	1
Filtration and PCI	1	12S_small	1	cPCR	1
Filtration and PCI	1	12S_small	1	cPCR	1
Filtration and PCI	1	12S_small	1	cPCR	1
Filtration and PCI	1	12S_small	2	cPCR	1
Filtration and PCI	1	12S_small	2	cPCR	1
Filtration and PCI	1	12S_small	2	cPCR	1
Filtration and PCI	1	12S_small	2	cPCR	1
Filtration and PCI	1	12S_small	2	cPCR	1
Filtration and PCI	1	12S_small	2	cPCR	0
Filtration and PCI	1	12S_small	3	cPCR	1
Filtration and PCI	1	12S_small	3	cPCR	1
Filtration and PCI	1	12S_small	3	cPCR	1
Filtration and PCI	1	12S_small	3	cPCR	1
Filtration and PCI	1	12S_small	3	cPCR	1
Filtration and PCI	1	12S_small	3	cPCR	0
Precipitation and DNeasy	100	12S_large	1	cPCR	1
Precipitation and DNeasy	100	12S_large	1	cPCR	1
Precipitation and DNeasy	100	12S_large	1	cPCR	0
Precipitation and DNeasy	100	12S_large	1	cPCR	1
Precipitation and DNeasy	100	12S_large	1	cPCR	0
Precipitation and DNeasy	100	12S_large	1	cPCR	1
Precipitation and DNeasy	100	12S_large	2	cPCR	1
Precipitation and DNeasy	100	12S_large	2	cPCR	0
Precipitation and DNeasy	100	12S_large	2	cPCR	0
Precipitation and DNeasy	100	12S_large	2	cPCR	0
Precipitation and DNeasy	100	12S_large	2	cPCR	0
Precipitation and DNeasy	100	12S_large	2	cPCR	0
Precipitation and DNeasy	100	12S_large	3	cPCR	1
Precipitation and DNeasy	100	12S_large	3	cPCR	1
Precipitation and DNeasy	100	12S_large	3	cPCR	0
Precipitation and DNeasy	100	12S_large	3	cPCR	1
Precipitation and DNeasy	100	12S_large	3	cPCR	0
Precipitation and DNeasy	100	12S_large	3	cPCR	0
Precipitation and DNeasy	10	12S_large	1	cPCR	1
Precipitation and DNeasy	10	12S_large	1	cPCR	1
Precipitation and DNeasy	10	12S_large	1	cPCR	1
Precipitation and DNeasy	10	12S_large	1	cPCR	0
Precipitation and DNeasy	10	12S_large	1	cPCR	0
Precipitation and DNeasy	10	12S_large	1	cPCR	0
Precipitation and DNeasy	10	12S_large	2	cPCR	1
Precipitation and DNeasy	10	12S_large	2	cPCR	1
Precipitation and DNeasy	10	12S_large	2	cPCR	1
Precipitation and DNeasy	10	12S_large	2	cPCR	1
Precipitation and DNeasy	10	12S_large	2	cPCR	1
Precipitation and DNeasy	10	12S_large	2	cPCR	0
Precipitation and DNeasy	10	12S_large	3	cPCR	1
Precipitation and DNeasy	10	12S_large	3	cPCR	1
Precipitation and DNeasy	10	12S_large	3	cPCR	0
Precipitation and DNeasy	10	12S_large	3	cPCR	0
Precipitation and DNeasy	10	12S_large	3	cPCR	0
Precipitation and DNeasy	10	12S_large	3	cPCR	0
Precipitation and DNeasy	1	12S_large	1	cPCR	1
Precipitation and DNeasy	1	12S_large	1	cPCR	1
Precipitation and DNeasy	1	12S_large	1	cPCR	1
Precipitation and DNeasy	1	12S_large	1	cPCR	1
Precipitation and DNeasy	1	12S_large	1	cPCR	0
Precipitation and DNeasy	1	12S_large	1	cPCR	0
Precipitation and DNeasy	1	12S_large	2	cPCR	1
Precipitation and DNeasy	1	12S_large	2	cPCR	1
Precipitation and DNeasy	1	12S_large	2	cPCR	1
Precipitation and DNeasy	1	12S_large	2	cPCR	1
Precipitation and DNeasy	1	12S_large	2	cPCR	1
Precipitation and DNeasy	1	12S_large	2	cPCR	1
Precipitation and DNeasy	1	12S_large	3	cPCR	1
Precipitation and DNeasy	1	12S_large	3	cPCR	1
Precipitation and DNeasy	1	12S_large	3	cPCR	1
Precipitation and DNeasy	1	12S_large	3	cPCR	1
Precipitation and DNeasy	1	12S_large	3	cPCR	1
Precipitation and DNeasy	1	12S_large	3	cPCR	1
Precipitation and DNeasy	100	18S	1	cPCR	1
Precipitation and DNeasy	100	18S	1	cPCR	1
Precipitation and DNeasy	100	18S	1	cPCR	1
Precipitation and DNeasy	100	18S	1	cPCR	0
Precipitation and DNeasy	100	18S	1	cPCR	1
Precipitation and DNeasy	100	18S	1	cPCR	0
Precipitation and DNeasy	100	18S	2	cPCR	1
Precipitation and DNeasy	100	18S	2	cPCR	1
Precipitation and DNeasy	100	18S	2	cPCR	1
Precipitation and DNeasy	100	18S	2	cPCR	0
Precipitation and DNeasy	100	18S	2	cPCR	1
Precipitation and DNeasy	100	18S	2	cPCR	0
Precipitation and DNeasy	100	18S	3	cPCR	1
Precipitation and DNeasy	100	18S	3	cPCR	1
Precipitation and DNeasy	100	18S	3	cPCR	0
Precipitation and DNeasy	100	18S	3	cPCR	0
Precipitation and DNeasy	100	18S	3	cPCR	0
Precipitation and DNeasy	100	18S	3	cPCR	0
Precipitation and DNeasy	10	18S	1	cPCR	1
Precipitation and DNeasy	10	18S	1	cPCR	1
Precipitation and DNeasy	10	18S	1	cPCR	0
Precipitation and DNeasy	10	18S	1	cPCR	1
Precipitation and DNeasy	10	18S	1	cPCR	0
Precipitation and DNeasy	10	18S	1	cPCR	1
Precipitation and DNeasy	10	18S	2	cPCR	1
Precipitation and DNeasy	10	18S	2	cPCR	1
Precipitation and DNeasy	10	18S	2	cPCR	1
Precipitation and DNeasy	10	18S	2	cPCR	1
Precipitation and DNeasy	10	18S	2	cPCR	0
Precipitation and DNeasy	10	18S	2	cPCR	0
Precipitation and DNeasy	10	18S	3	cPCR	1
Precipitation and DNeasy	10	18S	3	cPCR	1
Precipitation and DNeasy	10	18S	3	cPCR	0
Precipitation and DNeasy	10	18S	3	cPCR	1
Precipitation and DNeasy	10	18S	3	cPCR	0
Precipitation and DNeasy	10	18S	3	cPCR	1
Precipitation and DNeasy	1	18S	1	cPCR	1
Precipitation and DNeasy	1	18S	1	cPCR	1
Precipitation and DNeasy	1	18S	1	cPCR	1
Precipitation and DNeasy	1	18S	1	cPCR	1
Precipitation and DNeasy	1	18S	1	cPCR	0
Precipitation and DNeasy	1	18S	1	cPCR	1
Precipitation and DNeasy	1	18S	2	cPCR	1
Precipitation and DNeasy	1	18S	2	cPCR	1
Precipitation and DNeasy	1	18S	2	cPCR	1
Precipitation and DNeasy	1	18S	2	cPCR	1
Precipitation and DNeasy	1	18S	2	cPCR	0
Precipitation and DNeasy	1	18S	2	cPCR	1
Precipitation and DNeasy	1	18S	3	cPCR	1
Precipitation and DNeasy	1	18S	3	cPCR	1
Precipitation and DNeasy	1	18S	3	cPCR	1
Precipitation and DNeasy	1	18S	3	cPCR	1
Precipitation and DNeasy	1	18S	3	cPCR	0
Precipitation and DNeasy	1	18S	3	cPCR	1
Precipitation and DNeasy	100	12S_small	1	cPCR	1
Precipitation and DNeasy	100	12S_small	1	cPCR	1
Precipitation and DNeasy	100	12S_small	1	cPCR	0
Precipitation and DNeasy	100	12S_small	1	cPCR	0
Precipitation and DNeasy	100	12S_small	1	cPCR	1
Precipitation and DNeasy	100	12S_small	1	cPCR	0
Precipitation and DNeasy	100	12S_small	2	cPCR	1
Precipitation and DNeasy	100	12S_small	2	cPCR	1
Precipitation and DNeasy	100	12S_small	2	cPCR	0
Precipitation and DNeasy	100	12S_small	2	cPCR	0
Precipitation and DNeasy	100	12S_small	2	cPCR	0
Precipitation and DNeasy	100	12S_small	2	cPCR	0
Precipitation and DNeasy	100	12S_small	3	cPCR	1
Precipitation and DNeasy	100	12S_small	3	cPCR	1
Precipitation and DNeasy	100	12S_small	3	cPCR	1
Precipitation and DNeasy	100	12S_small	3	cPCR	0
Precipitation and DNeasy	100	12S_small	3	cPCR	1
Precipitation and DNeasy	100	12S_small	3	cPCR	0
Precipitation and DNeasy	10	12S_small	1	cPCR	1
Precipitation and DNeasy	10	12S_small	1	cPCR	0
Precipitation and DNeasy	10	12S_small	1	cPCR	0
Precipitation and DNeasy	10	12S_small	1	cPCR	0
Precipitation and DNeasy	10	12S_small	1	cPCR	0
Precipitation and DNeasy	10	12S_small	1	cPCR	0
Precipitation and DNeasy	10	12S_small	2	cPCR	1
Precipitation and DNeasy	10	12S_small	2	cPCR	1
Precipitation and DNeasy	10	12S_small	2	cPCR	0
Precipitation and DNeasy	10	12S_small	2	cPCR	1
Precipitation and DNeasy	10	12S_small	2	cPCR	1
Precipitation and DNeasy	10	12S_small	2	cPCR	0
Precipitation and DNeasy	10	12S_small	3	cPCR	1
Precipitation and DNeasy	10	12S_small	3	cPCR	1
Precipitation and DNeasy	10	12S_small	3	cPCR	1
Precipitation and DNeasy	10	12S_small	3	cPCR	1
Precipitation and DNeasy	10	12S_small	3	cPCR	1
Precipitation and DNeasy	10	12S_small	3	cPCR	0
Precipitation and DNeasy	1	12S_small	1	cPCR	1
Precipitation and DNeasy	1	12S_small	1	cPCR	1
Precipitation and DNeasy	1	12S_small	1	cPCR	1
Precipitation and DNeasy	1	12S_small	1	cPCR	1
Precipitation and DNeasy	1	12S_small	1	cPCR	1
Precipitation and DNeasy	1	12S_small	1	cPCR	0
Precipitation and DNeasy	1	12S_small	2	cPCR	1
Precipitation and DNeasy	1	12S_small	2	cPCR	1
Precipitation and DNeasy	1	12S_small	2	cPCR	1
Precipitation and DNeasy	1	12S_small	2	cPCR	1
Precipitation and DNeasy	1	12S_small	2	cPCR	1
Precipitation and DNeasy	1	12S_small	2	cPCR	1
Precipitation and DNeasy	1	12S_small	3	cPCR	1
Precipitation and DNeasy	1	12S_small	3	cPCR	1
Precipitation and DNeasy	1	12S_small	3	cPCR	1
Precipitation and DNeasy	1	12S_small	3	cPCR	1
Precipitation and DNeasy	1	12S_small	3	cPCR	1
Precipitation and DNeasy	1	12S_small	3	cPCR	0

## Sheet: Table S3-S5
Table S3. Results of generalized linear models (GLM), explaining differences in detection rates as a result of PCR strategy
	coef	se(coef)	lower 0.95	upper 0.95	Chisq	p
(Intercept)	2.32194	0.159045	2.02307	2.64741	Inf	0
cPCR	-0.911078	0.195825	-1.30242	-0.533863	23.1749	1.47916e-06
Likelihood ratio test=23.1749 on 1 df, p=1.479156e-06, n=972
Wald test = 21.64579 on 1 df, p = 3.279291e-06
Table S4. Results of generalized linear models (GLM), explaining the best model to explain the variation in detection success for cPCR with effects of extraction method, dilution factor, amplicon size and replicate. A binomial error distribution was used, and p-values are based on Chi2 -tests.
	coef	se(coef)	lower 0.95	upper 0.95	Chisq	p
(Intercept)	3.21327	0.493053	2.28595	4.22649	55.3447	1.01141e-13
Filtration and PCI	-1.18931	0.380897	-1.98045	-0.469537	10.8787	0.000972786
Precipitation and DNeasy	-2.09752	0.363455	-2.8612	-1.42192	44.0512	3.19905e-11
Dilution	-0.0104193	0.00260031	-0.0155408	-0.00535601	16.2298	5.61042e-05
Amplicon.size 18S	0.0431237	0.294543	-0.533722	0.621007	0.0215611	0.883261
Amplicon.size 12S small	0.132111	0.297761	-0.450089	0.717607	0.198104	0.656256
Replicate	-0.0659076	0.148591	-0.357834	0.224798	0.197676	0.656604
Likelihood ratio test=59.59215 on 6 df, p=5.446887e-11, n=486
Wald test = 47.74676 on 6 df, p = 1.327591e-08
Table S5. Results of generalized linear models (GLM), explaining the best model to explain the variation in detection success for qPCR with effects of extraction method, dilution factor, amplicon size and replicate. A binomial error distribution was used, and p-values are based on Chi2 -tests.
	coef	se(coef)	lower 0.95	upper 0.95	Chisq	p
(Intercept)	5.13509	0.83413	3.59077	6.94662	59.4152	1.27676e-14
Filtration and PCI	-1.05344	0.626543	-2.46215	0.125287	3.04161	0.0811553
Precipitation and Dneasy	-2.47224	0.571083	-3.805	-1.45555	29.5278	5.51213e-08
Dilution.factor10	-0.805731	0.531358	-1.94293	0.215573	2.36813	0.123835
Dilution.factor100	-1.87485	0.487075	-2.94689	-0.9761	18.878	1.39353e-05
Amplicon.size 18S	-0.328026	0.403378	-1.14167	0.465906	0.654402	0.418543
Amplicon.size 12S small	1.39781e-16	0.422835	-0.844315	0.844315	2.84217e-14	1
Replicate	-0.0426776	0.20404	-0.450595	0.363501	0.0426728	0.836343
Likelihood ratio test=52.60099 on 7 df, p=4.444203e-09, n=486
Wald test = 41.08706 on 7 df, p = 7.790254e-07
